# Supplementary material for: Genome-Wide Association Analysis of Muscle pH in Texel Sheep × Altay Sheep F2 Resource Population
Source: Animals (Basel). 2023 Jun 30;13(13):2162. doi: 10.3390/ani13132162 (PMC10339987; doi:10.3390/ani13132162)
Supplement: Supplementary file 1 [file animals-13-02162-s001.zip]

Archive with 2 entries (2 files):
- Figure S1 SNP distribution density map after quality control.png
- Table S1 Distribution and average spacing of SNP loci on each chromosome after quality control.pdf
